# Supplementary material for: First Nations, Inuit and Métis Peoples Living in Urban Areas of Canada and Their Access to Healthcare: A Systematic Review
Source: Int J Environ Res Public Health. 2023 May 25;20(11):5956. doi: 10.3390/ijerph20115956 (PMC10252616; doi:10.3390/ijerph20115956)
Supplement: Supplementary file 1 [file ijerph-20-05956-s001.zip]

Archive with 2 entries (1 files):
- ijerph-2343852-Supplementary/
- ijerph-2343852-Supplementary/ijerph-2343852-Supplementary Table S1.Barriers and facilitators.pdf
